# Supplementary material for: Verification of documentation plausibility in equine passports–drug documentation for geldings in comparison to self-reported veterinarian drug usage for equine castrations in Germany
Source: PLoS One. 2023 Oct 18;18(10):e0292969. doi: 10.1371/journal.pone.0292969 (PMC10584153; doi:10.1371/journal.pone.0292969)
Supplement: S4 Table — (XLSX) [file pone.0292969.s006.xlsx]

## Sheet: Tabelle1
Horse	Donkey	Male	Female	Castrated	Year of birth	Castration documented	Slaughter equine	Companion equine	Date of change of slaughter status	Incorrectly documented slaughter status	Documentation of used drugs	Drugs	Passport inspected in
X		X			2005			X	2009-05-12		yes	Equimax, Ivermectin Praziquantel, Ceperedan, Detomidinhydrochlorid, Alvegeric, Butorphanol	Clinic for horses
X		X		X	2017	2019-12-09	X				no		Clinic for horses
X		X		X	2006	no		X	2021-05-20		no		Clinic for horses
X		X		X	2016	unlcear	X				indecipherable		Clinic for horses
X			X		2016			X	2021-07-07		no		Clinic for horses
X		X		X	2010	no		X	not specified	X	no		Clinic for horses
X		X		X	2008	no		X	2011-04-29	X	no		Clinic for horses
X			X		2007			X	2009-06-10	X	no		Clinic for horses
X			X		2001			X	2021-07-06		not specified		Clinic for horses
X		X		X	2005	no		X	2020-01-04		no		Clinic for horses
X		X		X	2012	no		X	2015-06-11		no		Clinic for horses
X		X		x	2014	no		X	2021-07-05		not specified		Clinic for horses
X		X		X	2008	documented without date		X	2021-07-05		no		Clinic for horses
X			X		2015		X				no		Clinic for horses
X		X		X	1996	documented without date		X	2019-10-18		no		Clinic for horses
X			X		2006		X		2011-07-09		no		Clinic for horses
X		X			2011			X	2021-07-13		no		Clinic for horses
X		X		X	2003	unclear		X	2015-06-29		not specified		Clinic for horses
X			X		2012			X	2017-01-16		no		Clinic for horses
X		X			2008			X	2010-04-16		no		Clinic for horses
X			X		2003			X	2016-03-11		no		Clinic for horses
X			X		1999			X	2008-03-16		no		Clinic for horses
X			X		2011			X	2021-07-09		no		Clinic for horses
X			X		2006			X	2021-07-09		no		Clinic for horses
X		X		X	2008	no		X	04.03.2011 und 15.04.2015	X	no		Clinic for horses
X			X		2017		X				no		Clinic for horses
X		X		X	2016	2018-03-05		X	2018-01-18		no		Clinic for horses
X		X			2011	no		X	not specified		no		Clinic for horses
X		X		X	1998	documented without date	X				no		Stable
X		X		X	2011	no	X				no		Stable
X		X		X	2006	no	X				no		Stable
X			X		2001			X		X	no		Stable
X		X		X	1990	documented without date	X			X	no		Stable
X			X		2002		X				no		Stable
x		x		x	2003	no	x				no		Clinic for horses
X		X		X	2015	no		X	2016-05-06		no		Clinic for horses
X			X		2010			X	2020-12-23	X missing signature veterinarian	no		Clinic for horses
X			X		2008			X	2013-05-14	X missing signature owner	no		Clinic for horses
X			X		2008			X	2020-04-24		no		Clinic for horses
X			X		2004		X				no		Clinic for horses
X		X			2021		X				no		Clinic for horses
X			X		2016		X				no		Clinic for horses
X		X		X	2012	no	X				no		Clinic for horses
X		X		X	2006	no		X	2008-04-15		no		Clinic for horses
X			X		2006			X	2014-06-10		no		Clinic for horses
X		X		X	2015	no		X	2020-07-27		no		Clinic for horses
X			X		2001			X	not specified	X missing signature owner	no		Clinic for horses
X		X		X	2019	no		X	2021-09-07	X missing signature owner	no		Clinic for horses
X			X		2008			X	2020-11-16	X missing signature owner	no		Clinic for horses
X		X		X	2010	no		X	2016-01-26		no		Clinic for horses
X			X		2020			X	not specified	X	no		Clinic for horses
X			X		2017		X				no		Clinic for horses
X			X		2010			X	2021-10-27		no		Clinic for horses
X			X		2005		X				no		Clinic for horses
X		X		X	2005	no	X				no		Clinic for horses
X		X		X	2010	no		X	2020-11-02		no		Clinic for horses
X		X		X	2011	no		X	2012-07-04		no		Clinic for horses
X		X		X	2010	no		X	2015-08-18	X missing signature owner	no		Clinic for horses
X		X		X	2004	documented without date		X	2016-02-22	X missing signature owner	no		Clinic for horses
X		X		X	2005	no		X	2018-07-18	X missing signature owner	no		Clinic for horses
X		X		X	1996	documented without date	?	?	not specified	X	no		Clinic for horses
X			X		2011			X	2021-10-20		no		Clinic for horses
X		X		X	2005	2006-12-04		X	not specified		no		Clinic for horses
X			X		2004			X	2015-07-16		no		Clinic for horses
X		X		X	2009	no		X	2021-10-27		no		Clinic for horses
X		X		X	2010	2012-04-24		X	2017-10-05		no		Clinic for horses
X			X		2007			X	2021-10-26		no		Clinic for horses
X		X			2021			X	2021-10-24		no		Clinic for horses
X			X		2007		X				no		Clinic for horses
X			X		2020			X	2021-10-20		no		Clinic for horses
X		X		X	2014	no		X	2021-05-05		no		Clinic for horses
X		X		X	2015	no		X	2017-11-08		no		Clinic for horses
X			X		2020			X	2021-03-13		no		Clinic for horses
X			X		2015			X	2021-10-16		no		Clinic for horses
X		X		X	2007	no		X	2020-07-10	X missing signature owner	no		Clinic for horses
X			X		2020			X	2021-08-03		no		Clinic for horses
X			X		2003			X	2006-05-04	X	yes	Hippoparex-W.	Clinic for horses
X		X		X	2017	2020-12-21	X				yes	Diazepam	Clinic for horses
X			X		2001			X	2015-01-19	X missing signature owner	no		Clinic for horses
X		X		X	2011	no		X	2020-11-10	X missing signature owner	no		Clinic for horses
X			X		2006			X	2016-11-04		no		Clinic for horses
X			X		2018			X	2018-08-05		no		Clinic for horses
X		X		X	2002	no		X	2014-04-09		no		Clinic for horses
X		X		X	2017	documented without date		X	2020-01-20		no		Clinic for horses
X		X		X	2006	no		X	2018-02-27		no		Clinic for horses
X			X		2016			X	2021-10-19	X missing signature owner	no		Clinic for horses
X		X		X	2012	no		X	2020-07-20	X missing signature owner	no		Clinic for horses
X			X		1994			X	2018-09-20	X	no		Clinic for horses
X		X			2014			X	2020-12-09	X	no		Clinic for horses
X			X		2006			X	2013-12-12	X	no		Clinic for horses
X		X		X	2004	documented without date		X	2020-08-20	X	no		Clinic for horses
X			X		2018			X	not specified	X	no		Clinic for horses
X			X		2011			X	2011-11-07		no		Clinic for horses
X			X		2007			X	2011-02-23		no		Clinic for horses
X		X		X	2010	documented without date		X	2018-01-11	X	no		Clinic for horses
X		X		X	2008	documented without date		?	2011-12-07		no		Clinic for horses
X			X		2019			X	2021-01-20		no		Clinic for horses
X			X		2006			X	2019-07-19		no		Clinic for horses
X			X		2016			X	2021-01-11		no		Clinic for horses
X			X		2014			X	2021-05-04		no		Clinic for horses
X		X		X	2008			X	not specified	X missing signature owner	no		Clinic for horses
X		X		X	2005	no		X	2016-06-13		yes	Trimethoprin, Sulfadiazin, Dembrexin, 2009	Clinic for horses
X		X		X	not documented	documented without date	X				no		Clinic for horses
X			X		2013		X				no		Clinic for horses
X			X		2016		X				no		Clinic for horses
X		X		X	2018	no		X	2021-10-11	X missing signature owner	no		Clinic for horses
X		X		X	2011	no	X				no		Clinic for horses
X			X		2009			X	2018-08-28		no		Clinic for horses
X		X			2005		X				no		Clinic for horses
X			X		2004			X	2021-10-04		no		Clinic for horses
X		X		X	2016	no	X				no		Clinic for horses
X			X		2004		X				no		Clinic for horses
X		X		X	2009			X	2013-07-20		no		Clinic for horses
X		X		X	1996	no	X				no		Clinic for horses
X		X		X	2015	no		X	2015-12-03		no		Clinic for horses
X		X		X	2011	no		X	2011-11-10		no		Clinic for horses
X		X		X	2013	no		X	2019-10-18		no		Clinic for horses
X		X		X	2008	no		X	2020-03-07		no		Clinic for horses
X		X		X	2012	no		X	2018-03-13		no		Clinic for horses
X		X		X	2006	no		X	2013-05-26		no		Clinic for horses
X			X		2008			X	2012-05-24		no		Clinic for horses
X			X		1999			X	2007-10-16		no		Clinic for horses
X			X		2012			X	2016-04-25		no		Clinic for horses
X		X		X	2013	no	X				no		Clinic for horses
X		X		X	2008	no	X				no		Clinic for horses
X		X		X	1992	documented without date	X				no		Clinic for horses
X		X		X	2011	2016-03-01	X				yes, but no medication for castration		Clinic for horses
X		X		X	2005	no	X				no		Clinic for horses
X		X		X	2017	2019-12-09	X				no		Clinic for horses
X			X		2006			X	not specified	X missing signature owner	no		Clinic for horses
X			X		2019		X				no		Clinic for horses
X			X		2015		X				yes	Equimel, Albendazol, Desparasitaola	Clinic for horses
X		X		X	2002	no		X	2012-05-20		no		Clinic for horses
X		X		X	2008	no		X	2013-01-20		no		Clinic for horses
X		X		X	2011	no		X	2020-10-02		no		Clinic for horses
X		X		X	2007	no		X	2018-07-02		no		Clinic for horses
X		X		X	1999	no		X	2018-04-22		no		Clinic for horses
X			X		2001		X				no		Clinic for horses
X			X		2009			X	2010-01-03		no		Clinic for horses
X		X			2014			X	2020-02-18	X missing signature owner	no		Clinic for horses
X		X		X	2006	no		X	2008-02-29		no		Clinic for horses
X		X		X	2019	2021-12-07		X	2021-01-08		no		Clinic for horses
X		X		X	2018	no		X	2021-12-06		no		Clinic for horses
X			X		2010			X	not specified	X missing signature owner	no		Clinic for horses
X			X		2009			X	2021-12-04		no		Clinic for horses
X		X		X	not documented	documented without date		X	not specified	X missing signature owner	no		Clinic for horses
X		X		X	2009	no		X	2020-06-16		no		Clinic for horses
X			X		2019			X	2021-08-04		no		Clinic for horses
X			X		2009			X	2018-03-01	X missing signature veterinarian	no		Clinic for horses
X			X		2003			X	2017-09-26		no		Clinic for horses
X		X		X	2004	no		X	2013-11-11		no		Clinic for horses
X		X		X	2016	no		X	2021-10-01	X missing signature owner	yes	Diazepam, Guaifenesin (2019)	Stable
X			X		2009			X	2015-12-10		no		Stable
X			X		2012		X				no		Stable
X			X		1994			X	2021-01-22	X missing signature owner	no		Stable
X		X		X	2016	2018-05-16	X				no		Stable
X		X		X	1998	documented without date		X	2006-11-20		no		Stable
X		X		X	2018	2021-05-27		X	2021-05-27		no		Stable
X			X		1999			X	2017-11-02		no		Stable
X		X		X	1999	no		X	2014-11-05		no		Stable
X			X		2006		X				no		Stable
X		X		X	2001	no	X				no		Stable
X			X		2012		X				no		Stable
X			X		2007			X	2011-01-06		no		Stable
X		X		X	2001	2005-04-10		X	2019-10-30	X missing signature veterinarian	no		Stable
X		X		X	2017	2018-04-10		X	2018-04-10		no		Clinic for horses
X		X		X	2012	documented without date		X	2021-11-15	X missing signature owner	no		Clinic for horses
X			X		2010			X	2014-10-29		no		Clinic for horses
	X		X		1996		X				no		Clinic for horses
X		X		X	2017	2018-05-25		X	2021-11-16		no		Clinic for horses
X			X		2000			X	2012-09-29		no		Clinic for horses
X			X		2012			X	not specified	X missing signature owner	no		Clinic for horses
X			X		2016			X	2016-08-05		no		Clinic for horses
X			X		2012			X	2015-08-07		no		Clinic for horses
X		X			2019			X	2020-11-14		no		Clinic for horses
X		X		X	2018	no	X				no		Clinic for horses
X		X		X	2004	no		X	2014-02-10		no		Clinic for horses
X		X		X	2017	no		X	2021-11-16		no		Clinic for horses
X			X		2011			X	2021-11-15		no		Clinic for horses
X		X		X	2012	no	X				no		Clinic for horses
X		X		X	2011	no		X	2018-03-06		no		Clinic for horses
X			X		2005			X	2021-12-07	X missing signature owner	no		Clinic for horses
X		X		X	2009	no		X	X.X.2012		no		Clinic for horses
X			X		2015			X	2019-04-10		no		Clinic for horses
X		X		X	2010	no		X	2010-12-01		no		Clinic for horses
X			X		2006			X	2016-07-24		no		Clinic for horses
X			X		2017			X	2018-08-25		no		Clinic for horses
X		X		X	2010	2011-05-06		X	2020-02-03	X missing signature owner	no		Clinic for horses
X			X		2013			X	2017-10-11		no		Clinic for horses
X			X		2006			X	2019-11-09		no		Clinic for horses
X		X		X	2010	no		X	2021-12-14		no		Clinic for horses
X		X		X	2008	no		X	2021-09-10	X missing signature owner	no		Clinic for horses
X			X		2017		X				no		Clinic for horses
X			X		2001			X	2005-07-02		no		Clinic for horses
X			X		2005			X	2015-01-12		no		Clinic for horses
